# Supplementary material for: Modeling of the Response of Hydrogen Bond Properties on an External Electric Field: Geometry, NMR Chemical Shift, Spin-Spin Scalar Coupling
Source: Molecules. 2021 Aug 18;26(16):4967. doi: 10.3390/molecules26164967 (PMC8399935; doi:10.3390/molecules26164967)
Supplement: Supplementary file 1 [file molecules-26-04967-s001.zip]

Archive with 1 entries (1 files):
- molecules-1318281-supplementary.pdf
